# Supplementary material for: Poly Caprolactam Supported Hexaethylene Glycolic Imidazolium Ionic Liquid as a Heterogeneous Promoter for Nucleophilic Fluorination
Source: Molecules. 2023 Sep 21;28(18):6747. doi: 10.3390/molecules28186747 (PMC10535173; doi:10.3390/molecules28186747)
Supplement: Supplementary file 1 [file molecules-28-06747-s001.zip]

Archive with 1 entries (1 files):
- molecules-2586742-supplementary.pdf
